# Supplementary material for: Chromosomal-level genome assembly of Melastoma candidum provides insights into trichome evolution
Source: Front Plant Sci. 2023 Jan 27;14:1126319. doi: 10.3389/fpls.2023.1126319 (PMC9911893; doi:10.3389/fpls.2023.1126319)
Supplement: Supplementary file 2 [file Table_1.xlsx]

## Sheet: Supplementary Excel file 2 GO e
Supplementary Excel file 1 GO enrichment analysis of unique gene families of Melastoma candidum among 11 species
ONTOLOGY	ID	Description	GeneRatio	BgRatio	pvalue	p.adjust	qvalue	geneID	Count
BP	GO:0016115	terpenoid catabolic process	22/1709	47/16975	1.25569e-10	3.28236e-07	2.99911e-07	mc03198/mc03199/mc03206/mc11124/mc14904/mc21240/mc24371/mc24373/mc24399/mc27656/mc30119/mc30120/mc30122/mc30124/mc36037/mc36627/mc36639/mc36643/mc37208/mc37377/mc37530/mc38355	22
BP	GO:0008300	isoprenoid catabolic process	22/1709	49/16975	3.44736e-10	4.5057e-07	4.11687e-07	mc03198/mc03199/mc03206/mc11124/mc14904/mc21240/mc24371/mc24373/mc24399/mc27656/mc30119/mc30120/mc30122/mc30124/mc36037/mc36627/mc36639/mc36643/mc37208/mc37377/mc37530/mc38355	22
BP	GO:0009863	salicylic acid mediated signaling pathway	40/1709	142/16975	9.99723e-10	6.82652e-07	6.23741e-07	mc00423/mc01740/mc03015/mc04320/mc04416/mc07539/mc07540/mc07541/mc09092/mc09725/mc11144/mc13078/mc18649/mc18932/mc21193/mc23970/mc24220/mc29284/mc29844/mc30053/mc30056/mc30525/mc30593/mc30993/mc30994/mc30996/mc34126/mc35460/mc35461/mc35464/mc35471/mc35480/mc35506/mc38171/mc38688/mc39948/mc40060/mc40444/mc40523/mc40915	40
BP	GO:0048864	stem cell development	10/1709	11/16975	1.04461e-09	6.82652e-07	6.23741e-07	mc02030/mc13001/mc22401/mc36794/mc36797/mc36799/mc36807/mc36812/mc36820/mc36826	10
BP	GO:0071446	cellular response to salicylic acid stimulus	40/1709	146/16975	2.44255e-09	1.27697e-06	1.16677e-06	mc00423/mc01740/mc03015/mc04320/mc04416/mc07539/mc07540/mc07541/mc09092/mc09725/mc11144/mc13078/mc18649/mc18932/mc21193/mc23970/mc24220/mc29284/mc29844/mc30053/mc30056/mc30525/mc30593/mc30993/mc30994/mc30996/mc34126/mc35460/mc35461/mc35464/mc35471/mc35480/mc35506/mc38171/mc38688/mc39948/mc40060/mc40444/mc40523/mc40915	40
BP	GO:0016107	sesquiterpenoid catabolic process	14/1709	24/16975	7.7328e-09	2.52669e-06	2.30865e-06	mc03198/mc03199/mc03206/mc11124/mc14904/mc24371/mc24373/mc24399/mc30119/mc30120/mc30122/mc30124/mc37377/mc38355	14
BP	GO:0043290	apocarotenoid catabolic process	14/1709	24/16975	7.7328e-09	2.52669e-06	2.30865e-06	mc03198/mc03199/mc03206/mc11124/mc14904/mc24371/mc24373/mc24399/mc30119/mc30120/mc30122/mc30124/mc37377/mc38355	14
BP	GO:0046345	abscisic acid catabolic process	14/1709	24/16975	7.7328e-09	2.52669e-06	2.30865e-06	mc03198/mc03199/mc03206/mc11124/mc14904/mc24371/mc24373/mc24399/mc30119/mc30120/mc30122/mc30124/mc37377/mc38355	14
BP	GO:0048598	embryonic morphogenesis	35/1709	131/16975	4.79435e-08	1.39249e-05	1.27233e-05	mc00479/mc01862/mc06216/mc06924/mc06925/mc06926/mc11300/mc11301/mc11303/mc12538/mc13232/mc17394/mc18609/mc19080/mc19081/mc19082/mc21881/mc26300/mc27709/mc27711/mc31500/mc31501/mc31693/mc36971/mc36972/mc36973/mc36982/mc36988/mc37850/mc39792/mc40780/mc40781/mc40782/mc40784/mc40918	35
BP	GO:0009739	response to gibberellin	57/1709	280/16975	1.69833e-07	4.09362e-05	3.74035e-05	mc00156/mc01740/mc03324/mc03421/mc03914/mc04320/mc04416/mc04819/mc05382/mc05485/mc05516/mc05615/mc07539/mc07540/mc07541/mc07798/mc08136/mc09514/mc10170/mc10171/mc10531/mc11144/mc12104/mc12818/mc12953/mc13078/mc13341/mc14002/mc15384/mc16073/mc16213/mc16503/mc17881/mc18932/mc20275/mc20421/mc21281/mc22351/mc22554/mc22825/mc24529/mc25411/mc28582/mc29230/mc29682/mc30993/mc30994/mc30996/mc31508/mc31577…	57
BP	GO:0120256	olefinic compound catabolic process	15/1709	33/16975	1.86101e-07	4.09362e-05	3.74035e-05	mc03198/mc03199/mc03206/mc11124/mc14904/mc21694/mc24371/mc24373/mc24399/mc30119/mc30120/mc30122/mc30124/mc37377/mc38355	15
BP	GO:0010222	stem vascular tissue pattern formation	14/1709	29/16975	1.87924e-07	4.09362e-05	3.74035e-05	mc11300/mc11301/mc11303/mc19080/mc19081/mc19082/mc26300/mc31693/mc37850/mc40780/mc40781/mc40782/mc40784/mc40918	14
BP	GO:0010042	response to manganese ion	9/1709	13/16975	5.1112e-07	0.000102774	9.39054e-05	mc02052/mc03159/mc09241/mc18388/mc21945/mc34124/mc34131/mc37417/mc37420	9
BP	GO:0046164	alcohol catabolic process	18/1709	49/16975	5.62217e-07	0.000104974	9.59151e-05	mc01401/mc01406/mc03198/mc03199/mc03206/mc11124/mc13353/mc14904/mc24371/mc24373/mc24399/mc30119/mc30120/mc30122/mc30124/mc31320/mc37377/mc38355	18
BP	GO:0048825	cotyledon development	31/1709	120/16975	6.17887e-07	0.000107677	9.8385e-05	mc00479/mc03056/mc10000/mc11300/mc11301/mc11303/mc18535/mc18609/mc19080/mc19081/mc19082/mc19423/mc20995/mc26300/mc29193/mc30452/mc30454/mc31172/mc31693/mc35391/mc36914/mc37217/mc37218/mc37219/mc37850/mc39792/mc40780/mc40781/mc40782/mc40784/mc40918	31
BP	GO:0044242	cellular lipid catabolic process	37/1709	164/16975	1.97088e-06	0.000321992	0.000294205	mc00288/mc00674/mc00677/mc03198/mc03199/mc03206/mc03281/mc03287/mc11124/mc14904/mc19425/mc21240/mc21396/mc24371/mc24373/mc24399/mc24596/mc26015/mc27656/mc29660/mc30119/mc30120/mc30122/mc30124/mc31328/mc36037/mc36627/mc36639/mc36643/mc36902/mc36911/mc37130/mc37131/mc37208/mc37377/mc37530/mc38355	37
BP	GO:0010588	cotyledon vascular tissue pattern formation	15/1709	39/16975	2.51353e-06	0.000380316	0.000347496	mc11300/mc11301/mc11303/mc18609/mc19080/mc19081/mc19082/mc26300/mc31693/mc37850/mc40780/mc40781/mc40782/mc40784/mc40918	15
BP	GO:0009639	response to red or far red light	59/1709	318/16975	2.61886e-06	0.000380316	0.000347496	mc00192/mc00860/mc00861/mc02116/mc03182/mc03618/mc04416/mc07539/mc07541/mc10531/mc10738/mc10843/mc11062/mc12104/mc12490/mc12538/mc13553/mc15049/mc15384/mc16503/mc18686/mc18751/mc18854/mc18855/mc20429/mc21240/mc21805/mc21881/mc22546/mc23540/mc23864/mc26251/mc27656/mc29469/mc29660/mc29726/mc30150/mc30458/mc30993/mc30994/mc31473/mc32871/mc33606/mc35149/mc35150/mc36627/mc36639/mc36643/mc37208/mc37217…	59
BP	GO:0048863	stem cell differentiation	12/1709	27/16975	4.28289e-06	0.000589236	0.000538387	mc01862/mc02030/mc13001/mc22401/mc36794/mc36797/mc36799/mc36807/mc36812/mc36820/mc36826/mc39646	12
BP	GO:0016042	lipid catabolic process	37/1709	170/16975	4.82813e-06	0.000631037	0.000576581	mc00288/mc00674/mc00677/mc03198/mc03199/mc03206/mc03281/mc03287/mc11124/mc14904/mc19425/mc21240/mc21396/mc24371/mc24373/mc24399/mc24596/mc26015/mc27656/mc29660/mc30119/mc30120/mc30122/mc30124/mc31328/mc36037/mc36627/mc36639/mc36643/mc36902/mc36911/mc37130/mc37131/mc37208/mc37377/mc37530/mc38355	37
BP	GO:0071236	cellular response to antibiotic	29/1709	120/16975	5.95842e-06	0.000741682	0.000677677	mc00423/mc03015/mc04416/mc07539/mc07540/mc07541/mc09092/mc09725/mc18649/mc20427/mc21193/mc23970/mc24220/mc26728/mc29284/mc29844/mc30053/mc30056/mc30525/mc30593/mc30993/mc30994/mc34126/mc38171/mc38688/mc39948/mc40444/mc40523/mc40915	29
BP	GO:0009751	response to salicylic acid	61/1709	342/16975	6.63585e-06	0.00078846	0.000720419	mc00423/mc01740/mc03015/mc03324/mc03914/mc04320/mc04416/mc06177/mc06366/mc07539/mc07540/mc07541/mc08136/mc09092/mc09725/mc11144/mc13078/mc14374/mc16057/mc16213/mc18649/mc18932/mc20258/mc20421/mc21193/mc21609/mc23970/mc24220/mc25946/mc26198/mc28369/mc28582/mc29284/mc29844/mc30053/mc30056/mc30525/mc30588/mc30593/mc30676/mc30993/mc30994/mc30996/mc31613/mc32390/mc34126/mc35460/mc35461/mc35464/mc35471…	61
BP	GO:0045926	negative regulation of growth	20/1709	68/16975	7.29124e-06	0.000828665	0.000757154	mc00031/mc01021/mc01749/mc01799/mc04416/mc04638/mc07539/mc07541/mc08830/mc10731/mc16364/mc18013/mc20555/mc30993/mc30994/mc31781/mc33567/mc34500/mc34836/mc36114	20
BP	GO:1901616	organic hydroxy compound catabolic process	18/1709	58/16975	9.04865e-06	0.000944644	0.000863125	mc01401/mc01406/mc03198/mc03199/mc03206/mc11124/mc13353/mc14904/mc24371/mc24373/mc24399/mc30119/mc30120/mc30122/mc30124/mc31320/mc37377/mc38355	18
BP	GO:0080050	regulation of seed development	24/1709	92/16975	9.29138e-06	0.000944644	0.000863125	mc03925/mc04416/mc05499/mc05907/mc06497/mc07539/mc07540/mc07541/mc10850/mc11449/mc12538/mc14487/mc15384/mc17507/mc17986/mc19356/mc21706/mc21881/mc26198/mc30993/mc30994/mc30996/mc39684/mc40890	24
BP	GO:2000214	regulation of proline metabolic process	7/1709	10/16975	9.44937e-06	0.000944644	0.000863125	mc10014/mc19402/mc27531/mc29230/mc33259/mc36995/mc39879	7
BP	GO:0048826	cotyledon morphogenesis	17/1709	53/16975	9.75723e-06	0.000944644	0.000863125	mc00479/mc11300/mc11301/mc11303/mc18609/mc19080/mc19081/mc19082/mc26300/mc31693/mc37850/mc39792/mc40780/mc40781/mc40782/mc40784/mc40918	17
BP	GO:2000024	regulation of leaf development	29/1709	124/16975	1.17855e-05	0.00110026	0.00100531	mc00156/mc01749/mc04416/mc04638/mc05134/mc07539/mc07541/mc09725/mc10919/mc11988/mc14827/mc15886/mc16972/mc18747/mc20245/mc23970/mc25950/mc27702/mc27928/mc28158/mc29844/mc30053/mc30056/mc30963/mc30993/mc30994/mc31805/mc34162/mc34500	29
BP	GO:0035690	cellular response to drug	43/1709	219/16975	1.38719e-05	0.00125039	0.00114248	mc00423/mc01740/mc03015/mc04320/mc04416/mc07539/mc07540/mc07541/mc09092/mc09725/mc11144/mc13078/mc14374/mc18649/mc18932/mc20427/mc21193/mc23970/mc24220/mc26728/mc29284/mc29844/mc30053/mc30056/mc30525/mc30593/mc30993/mc30994/mc30996/mc34126/mc35460/mc35461/mc35464/mc35471/mc35480/mc35506/mc38171/mc38688/mc39948/mc40060/mc40444/mc40523/mc40915	43
BP	GO:0042391	regulation of membrane potential	20/1709	72/16975	1.86916e-05	0.00161768	0.00147808	mc02395/mc02913/mc02914/mc02917/mc02919/mc02923/mc02935/mc02937/mc06143/mc06156/mc09044/mc09045/mc29207/mc29211/mc29212/mc29213/mc29225/mc29235/mc30467/mc30468	20
BP	GO:0071215	cellular response to abscisic acid stimulus	71/1709	430/16975	1.91844e-05	0.00161768	0.00147808	mc00031/mc00056/mc01021/mc01385/mc01556/mc01619/mc01919/mc02506/mc03618/mc03640/mc03925/mc04029/mc04349/mc05499/mc08589/mc08691/mc09739/mc09927/mc10014/mc10531/mc10552/mc10766/mc11062/mc11449/mc11905/mc13099/mc13577/mc13604/mc14002/mc15530/mc15625/mc15920/mc16073/mc16503/mc17507/mc18357/mc18783/mc18854/mc18855/mc19402/mc20124/mc20275/mc20427/mc20745/mc20856/mc23113/mc24629/mc24712/mc24767/mc25079…	71
BP	GO:0097306	cellular response to alcohol	71/1709	431/16975	2.07606e-05	0.00169588	0.00154953	mc00031/mc00056/mc01021/mc01385/mc01556/mc01619/mc01919/mc02506/mc03618/mc03640/mc03925/mc04029/mc04349/mc05499/mc08589/mc08691/mc09739/mc09927/mc10014/mc10531/mc10552/mc10766/mc11062/mc11449/mc11905/mc13099/mc13577/mc13604/mc14002/mc15530/mc15625/mc15920/mc16073/mc16503/mc17507/mc18357/mc18783/mc18854/mc18855/mc19402/mc20124/mc20275/mc20427/mc20745/mc20856/mc23113/mc24629/mc24712/mc24767/mc25079…	71
BP	GO:2001040	positive regulation of cellular response to drug	9/1709	18/16975	2.17313e-05	0.00172138	0.00157283	mc26728/mc35460/mc35461/mc35464/mc35471/mc35480/mc35506/mc38171/mc40060	9
BP	GO:0009641	shade avoidance	12/1709	31/16975	2.3695e-05	0.0017712	0.00161835	mc02116/mc12490/mc21805/mc23540/mc26251/mc29726/mc30150/mc32871/mc37614/mc38342/mc38966/mc40496	12
BP	GO:0000820	regulation of glutamine family amino acid metabolic process	7/1709	11/16975	2.37153e-05	0.0017712	0.00161835	mc10014/mc19402/mc27531/mc29230/mc33259/mc36995/mc39879	7
BP	GO:0009938	negative regulation of gibberellic acid mediated signaling pathway	11/1709	27/16975	2.94988e-05	0.00214194	0.0019571	mc04416/mc07539/mc07540/mc07541/mc07798/mc12818/mc15384/mc29230/mc30993/mc30994/mc33259	11
BP	GO:2001025	positive regulation of response to drug	9/1709	19/16975	3.75997e-05	0.00265637	0.00242713	mc26728/mc35460/mc35461/mc35464/mc35471/mc35480/mc35506/mc38171/mc40060	9
BP	GO:0046677	response to antibiotic	77/1709	487/16975	4.06627e-05	0.00279716	0.00255578	mc00423/mc01191/mc01212/mc01740/mc03015/mc03160/mc03324/mc03914/mc04320/mc04416/mc06177/mc06366/mc07539/mc07540/mc07541/mc08136/mc09092/mc09240/mc09242/mc09725/mc10924/mc11144/mc13078/mc14374/mc14827/mc16057/mc16213/mc17625/mc17626/mc18649/mc18932/mc20258/mc20421/mc20427/mc21007/mc21193/mc21609/mc21944/mc21946/mc21947/mc22939/mc23970/mc24220/mc25247/mc25946/mc26198/mc26728/mc28158/mc28369/mc28582…	77
BP	GO:0006721	terpenoid metabolic process	54/1709	310/16975	4.30932e-05	0.00288835	0.0026391	mc03198/mc03199/mc03206/mc03914/mc05615/mc06450/mc11124/mc12096/mc12953/mc13324/mc14849/mc14904/mc15463/mc16073/mc18463/mc20275/mc20942/mc21114/mc21240/mc21494/mc22803/mc24371/mc24373/mc24399/mc25926/mc26198/mc27656/mc29682/mc30119/mc30120/mc30122/mc30124/mc33606/mc35863/mc35885/mc36037/mc36610/mc36627/mc36639/mc36643/mc36931/mc37208/mc37277/mc37311/mc37313/mc37376/mc37377/mc37530/mc37540/mc37578…	54
BP	GO:0007389	pattern specification process	64/1709	387/16975	4.62735e-05	0.00302397	0.00276301	mc00156/mc01862/mc02015/mc03162/mc03163/mc04029/mc04416/mc07539/mc07541/mc07710/mc08270/mc08271/mc08272/mc08663/mc08683/mc09246/mc09247/mc11300/mc11301/mc11303/mc13232/mc13345/mc14827/mc17472/mc17686/mc18609/mc19080/mc19081/mc19082/mc21577/mc23575/mc24237/mc24348/mc24364/mc26300/mc27928/mc30993/mc30994/mc31500/mc31501/mc31507/mc31693/mc32838/mc33101/mc34533/mc35137/mc36009/mc36971/mc36972/mc36973…	64
BP	GO:0043086	negative regulation of catalytic activity	41/1709	216/16975	4.9257e-05	0.00314043	0.00286943	mc00724/mc01641/mc03640/mc03668/mc09362/mc09739/mc09767/mc09927/mc10170/mc10171/mc10572/mc11160/mc14742/mc15588/mc15589/mc15622/mc17746/mc18357/mc18542/mc18543/mc18948/mc19110/mc20793/mc20794/mc21281/mc21354/mc26728/mc26834/mc28168/mc28171/mc28172/mc28174/mc30463/mc31794/mc32354/mc33339/mc35921/mc36510/mc36745/mc36749/mc37822	41
BP	GO:0009687	abscisic acid metabolic process	19/1709	71/16975	5.28722e-05	0.00314109	0.00287003	mc03198/mc03199/mc03206/mc11124/mc14904/mc16073/mc20275/mc24371/mc24373/mc24399/mc26198/mc30119/mc30120/mc30122/mc30124/mc37377/mc37540/mc38355/mc39352	19
BP	GO:0043288	apocarotenoid metabolic process	19/1709	71/16975	5.28722e-05	0.00314109	0.00287003	mc03198/mc03199/mc03206/mc11124/mc14904/mc16073/mc20275/mc24371/mc24373/mc24399/mc26198/mc30119/mc30120/mc30122/mc30124/mc37377/mc37540/mc38355/mc39352	19
BP	GO:1902644	tertiary alcohol metabolic process	19/1709	71/16975	5.28722e-05	0.00314109	0.00287003	mc03198/mc03199/mc03206/mc11124/mc14904/mc16073/mc20275/mc24371/mc24373/mc24399/mc26198/mc30119/mc30120/mc30122/mc30124/mc37377/mc37540/mc38355/mc39352	19
BP	GO:0009740	gibberellic acid mediated signaling pathway	30/1709	141/16975	5.77577e-05	0.00321231	0.0029351	mc00156/mc03914/mc04416/mc05485/mc05615/mc07539/mc07540/mc07541/mc07798/mc10531/mc12104/mc12818/mc12953/mc15384/mc16503/mc17881/mc22351/mc25411/mc29230/mc29682/mc30993/mc30994/mc31508/mc32335/mc33259/mc33606/mc37277/mc37311/mc37313/mc37376	30
BP	GO:0010476	gibberellin mediated signaling pathway	30/1709	141/16975	5.77577e-05	0.00321231	0.0029351	mc00156/mc03914/mc04416/mc05485/mc05615/mc07539/mc07540/mc07541/mc07798/mc10531/mc12104/mc12818/mc12953/mc15384/mc16503/mc17881/mc22351/mc25411/mc29230/mc29682/mc30993/mc30994/mc31508/mc32335/mc33259/mc33606/mc37277/mc37311/mc37313/mc37376	30
BP	GO:0071370	cellular response to gibberellin stimulus	30/1709	141/16975	5.77577e-05	0.00321231	0.0029351	mc00156/mc03914/mc04416/mc05485/mc05615/mc07539/mc07540/mc07541/mc07798/mc10531/mc12104/mc12818/mc12953/mc15384/mc16503/mc17881/mc22351/mc25411/mc29230/mc29682/mc30993/mc30994/mc31508/mc32335/mc33259/mc33606/mc37277/mc37311/mc37313/mc37376	30
BP	GO:0015793	glycerol transport	8/1709	16/16975	6.36469e-05	0.00321339	0.00293609	mc08353/mc08364/mc25251/mc25252/mc28364/mc31621/mc40171/mc40172	8
BP	GO:0080151	positive regulation of salicylic acid mediated signaling pathway	8/1709	16/16975	6.36469e-05	0.00321339	0.00293609	mc35460/mc35461/mc35464/mc35471/mc35480/mc35506/mc38171/mc40060	8
BP	GO:0090708	specification of plant organ axis polarity	8/1709	16/16975	6.36469e-05	0.00321339	0.00293609	mc27928/mc31500/mc31501/mc36971/mc36972/mc36973/mc36982/mc36988	8
BP	GO:0003002	regionalization	55/1709	322/16975	6.38746e-05	0.00321339	0.00293609	mc00156/mc01862/mc02015/mc03162/mc03163/mc04416/mc07539/mc07541/mc07710/mc08270/mc08271/mc08272/mc08683/mc09246/mc09247/mc11300/mc11301/mc11303/mc13345/mc14827/mc17472/mc17686/mc18609/mc19080/mc19081/mc19082/mc21577/mc23575/mc24348/mc26300/mc30993/mc30994/mc31500/mc31501/mc31507/mc31693/mc32838/mc33101/mc34533/mc36009/mc36971/mc36973/mc36982/mc36988/mc37850/mc39025/mc39621/mc39792/mc40500/mc40710…	55
BP	GO:0080112	seed growth	14/1709	44/16975	6.5153e-05	0.00321339	0.00293609	mc03925/mc05499/mc05907/mc06497/mc10850/mc11449/mc12538/mc14487/mc17507/mc17986/mc21881/mc30996/mc39684/mc40890	14
BP	GO:0080113	regulation of seed growth	14/1709	44/16975	6.5153e-05	0.00321339	0.00293609	mc03925/mc05499/mc05907/mc06497/mc10850/mc11449/mc12538/mc14487/mc17507/mc17986/mc21881/mc30996/mc39684/mc40890	14
BP	GO:0009937	regulation of gibberellic acid mediated signaling pathway	15/1709	50/16975	7.73736e-05	0.00374545	0.00342223	mc04416/mc07539/mc07540/mc07541/mc07798/mc12818/mc15384/mc17881/mc22351/mc25411/mc29230/mc30993/mc30994/mc32335/mc33259	15
BP	GO:0040008	regulation of growth	63/1709	387/16975	8.47848e-05	0.00402959	0.00368185	mc00031/mc00042/mc01021/mc01619/mc01749/mc01799/mc02052/mc03226/mc03575/mc03925/mc04416/mc04638/mc05499/mc05907/mc06204/mc06497/mc06966/mc07311/mc07539/mc07541/mc08830/mc08844/mc10731/mc10850/mc11410/mc11449/mc12353/mc12538/mc13656/mc14487/mc14827/mc14849/mc15413/mc15463/mc16364/mc16687/mc17507/mc17542/mc17986/mc18013/mc18463/mc18938/mc19969/mc20078/mc20555/mc20942/mc21348/mc21881/mc30993/mc30994…	63
BP	GO:0071395	cellular response to jasmonic acid stimulus	42/1709	229/16975	9.07897e-05	0.00423793	0.00387222	mc00156/mc01740/mc03640/mc03914/mc04320/mc04416/mc05485/mc07539/mc07540/mc07541/mc09725/mc09739/mc09927/mc10788/mc11144/mc13078/mc15433/mc16357/mc18408/mc18932/mc21193/mc21499/mc23970/mc24220/mc25087/mc29844/mc30053/mc30056/mc30593/mc30993/mc30994/mc30996/mc36120/mc36130/mc36549/mc36554/mc38568/mc38573/mc39364/mc39948/mc40391/mc40444	42
BP	GO:0010453	regulation of cell fate commitment	12/1709	35/16975	9.55972e-05	0.00426117	0.00389345	mc04416/mc07539/mc07541/mc30993/mc30994/mc31500/mc31501/mc36971/mc36972/mc36973/mc36982/mc36988	12
BP	GO:1905622	negative regulation of leaf development	12/1709	35/16975	9.55972e-05	0.00426117	0.00389345	mc04416/mc05134/mc07539/mc07541/mc09725/mc23970/mc29844/mc30053/mc30056/mc30993/mc30994/mc34162	12
BP	GO:0048638	regulation of developmental growth	46/1709	259/16975	9.61779e-05	0.00426117	0.00389345	mc00042/mc01619/mc01749/mc02052/mc03226/mc03925/mc04416/mc04638/mc05499/mc05907/mc06204/mc06497/mc06966/mc07539/mc07541/mc10850/mc11410/mc11449/mc12538/mc13656/mc14487/mc14827/mc14849/mc15413/mc15463/mc16687/mc17507/mc17542/mc17986/mc18463/mc18938/mc20942/mc21348/mc21881/mc30993/mc30994/mc30996/mc31781/mc32121/mc34500/mc36610/mc37611/mc37620/mc39684/mc40492/mc40890	46
BP	GO:0009734	auxin-activated signaling pathway	46/1709	260/16975	0.00010569	0.00460458	0.00420722	mc01740/mc01967/mc04029/mc04320/mc05907/mc06497/mc06545/mc11144/mc11167/mc11988/mc13055/mc13078/mc13141/mc14227/mc16644/mc16972/mc18932/mc20245/mc20710/mc20913/mc22625/mc23540/mc24712/mc25620/mc25934/mc27928/mc30996/mc31500/mc31501/mc33101/mc34109/mc34139/mc35017/mc36023/mc36024/mc36025/mc36851/mc36971/mc36973/mc36982/mc36988/mc38561/mc38562/mc38565/mc38966/mc39792	46
BP	GO:0071398	cellular response to fatty acid	42/1709	232/16975	0.000122722	0.00525892	0.0048051	mc00156/mc01740/mc03640/mc03914/mc04320/mc04416/mc05485/mc07539/mc07540/mc07541/mc09725/mc09739/mc09927/mc10788/mc11144/mc13078/mc15433/mc16357/mc18408/mc18932/mc21193/mc21499/mc23970/mc24220/mc25087/mc29844/mc30053/mc30056/mc30593/mc30993/mc30994/mc30996/mc36120/mc36130/mc36549/mc36554/mc38568/mc38573/mc39364/mc39948/mc40391/mc40444	42
BP	GO:0030104	water homeostasis	11/1709	31/16975	0.000131044	0.00552497	0.00504819	mc10924/mc24348/mc29230/mc31500/mc31501/mc33259/mc36971/mc36972/mc36973/mc36982/mc36988	11
BP	GO:1900055	regulation of leaf senescence	20/1709	82/16975	0.000139357	0.0057822	0.00528321	mc01749/mc04638/mc05134/mc09725/mc10919/mc11988/mc15886/mc16972/mc18747/mc20245/mc23970/mc25950/mc28158/mc29844/mc30053/mc30056/mc30963/mc31805/mc34162/mc34500	20
BP	GO:0009738	abscisic acid-activated signaling pathway	62/1709	388/16975	0.000164113	0.0066594	0.00608472	mc00031/mc00056/mc01021/mc01385/mc01619/mc01919/mc02506/mc03618/mc03640/mc03925/mc04029/mc04349/mc05499/mc08589/mc08691/mc09739/mc09927/mc10531/mc10552/mc11062/mc11449/mc11905/mc13099/mc13577/mc13604/mc14002/mc15530/mc15625/mc15920/mc16073/mc16503/mc17507/mc18357/mc18783/mc18854/mc18855/mc20124/mc20275/mc20745/mc20856/mc23113/mc24629/mc24712/mc24767/mc25079/mc25981/mc26074/mc26198/mc28089/mc28879…	62
BP	GO:0009611	response to wounding	63/1709	396/16975	0.000165593	0.0066594	0.00608472	mc00056/mc03079/mc03263/mc03324/mc03467/mc03468/mc04852/mc05190/mc06971/mc07161/mc08136/mc09168/mc09549/mc11624/mc11753/mc11988/mc14827/mc15268/mc16057/mc16972/mc18175/mc19156/mc20245/mc20258/mc21007/mc21114/mc21354/mc22163/mc22846/mc23436/mc24220/mc26300/mc26762/mc28158/mc28271/mc28369/mc28582/mc28718/mc30676/mc31500/mc31501/mc31613/mc31693/mc31805/mc34306/mc35245/mc36302/mc36303/mc36305/mc36309…	63
BP	GO:0009867	jasmonic acid mediated signaling pathway	40/1709	221/16975	0.000176689	0.00699796	0.00639406	mc00156/mc01740/mc03640/mc03914/mc04320/mc04416/mc05485/mc07539/mc07540/mc07541/mc09725/mc09739/mc09927/mc10788/mc11144/mc13078/mc15433/mc16357/mc18408/mc18932/mc21193/mc21499/mc23970/mc24220/mc25087/mc29844/mc30053/mc30056/mc30593/mc30993/mc30994/mc30996/mc36120/mc36130/mc36549/mc36554/mc39364/mc39948/mc40391/mc40444	40
BP	GO:0035336	long-chain fatty-acyl-CoA metabolic process	7/1709	14/16975	0.000187644	0.00721327	0.00659079	mc17658/mc18175/mc36302/mc36303/mc36305/mc36309/mc37272	7
BP	GO:1902446	regulation of shade avoidance	7/1709	14/16975	0.000187644	0.00721327	0.00659079	mc12490/mc21805/mc26251/mc32871/mc37614/mc38342/mc40496	7
BP	GO:0071365	cellular response to auxin stimulus	50/1709	299/16975	0.000228536	0.00857993	0.00783951	mc01740/mc01967/mc04029/mc04320/mc05907/mc06497/mc06545/mc11144/mc11167/mc11988/mc13055/mc13078/mc13141/mc14227/mc15530/mc16644/mc16972/mc18932/mc20245/mc20710/mc20856/mc20913/mc22625/mc23540/mc24712/mc25620/mc25934/mc26551/mc27928/mc30996/mc31500/mc31501/mc32662/mc33101/mc34109/mc34139/mc35017/mc36023/mc36024/mc36025/mc36851/mc36971/mc36973/mc36982/mc36988/mc38561/mc38562/mc38565/mc38966/mc39792	50
BP	GO:0010232	vascular transport	12/1709	38/16975	0.000233043	0.00857993	0.00783951	mc04416/mc07539/mc07541/mc27506/mc30993/mc30994/mc31500/mc31501/mc36971/mc36973/mc36982/mc36988	12
BP	GO:0010233	phloem transport	12/1709	38/16975	0.000233043	0.00857993	0.00783951	mc04416/mc07539/mc07541/mc27506/mc30993/mc30994/mc31500/mc31501/mc36971/mc36973/mc36982/mc36988	12
BP	GO:0009753	response to jasmonic acid	64/1709	409/16975	0.000237087	0.00860757	0.00786477	mc00008/mc00014/mc00156/mc00508/mc01440/mc01740/mc03324/mc03640/mc03914/mc04320/mc04416/mc05485/mc07539/mc07540/mc07541/mc08136/mc09725/mc09739/mc09927/mc10788/mc11144/mc11988/mc13078/mc15433/mc16057/mc16213/mc16357/mc16972/mc18408/mc18932/mc19356/mc20245/mc20258/mc20421/mc21007/mc21193/mc21499/mc23970/mc24220/mc25087/mc26198/mc28582/mc28718/mc29844/mc30053/mc30056/mc30593/mc30993/mc30994/mc30996…	64
BP	GO:2001038	regulation of cellular response to drug	16/1709	61/16975	0.000259748	0.00930112	0.00849846	mc01740/mc04320/mc11144/mc13078/mc14374/mc18932/mc26728/mc30996/mc35460/mc35461/mc35464/mc35471/mc35480/mc35506/mc38171/mc40060	16
BP	GO:0043161	proteasome-mediated ubiquitin-dependent protein catabolic process	72/1709	475/16975	0.000266432	0.00941153	0.00859935	mc00039/mc00883/mc01749/mc03108/mc03166/mc03324/mc06877/mc08136/mc08544/mc09191/mc09981/mc10853/mc11252/mc11281/mc11905/mc12225/mc13806/mc14797/mc15582/mc15837/mc16007/mc16073/mc16346/mc19046/mc19059/mc19410/mc19784/mc20205/mc20207/mc20275/mc20802/mc21303/mc23355/mc23392/mc23739/mc23773/mc24285/mc24328/mc24660/mc24868/mc25181/mc27018/mc27795/mc27796/mc27972/mc28582/mc29230/mc29349/mc30600/mc31491…	72
BP	GO:0016103	diterpenoid catabolic process	8/1709	19/16975	0.000283428	0.00965666	0.00882333	mc21240/mc27656/mc36037/mc36627/mc36639/mc36643/mc37208/mc37530	8
BP	GO:0045487	gibberellin catabolic process	8/1709	19/16975	0.000283428	0.00965666	0.00882333	mc21240/mc27656/mc36037/mc36627/mc36639/mc36643/mc37208/mc37530	8
BP	GO:0051702	biological process involved in interaction with symbiont	25/1709	119/16975	0.000284454	0.00965666	0.00882333	mc00002/mc00003/mc00009/mc00415/mc03182/mc03745/mc07310/mc07311/mc07312/mc09838/mc09842/mc20429/mc27602/mc27603/mc27605/mc27606/mc31473/mc35460/mc35461/mc35464/mc35471/mc35480/mc35506/mc39970/mc40060	25
BP	GO:0006808	regulation of nitrogen utilization	6/1709	11/16975	0.000304983	0.00996532	0.00910535	mc04416/mc07539/mc07541/mc30993/mc30994/mc38015	6
BP	GO:0010045	response to nickel cation	6/1709	11/16975	0.000304983	0.00996532	0.00910535	mc03159/mc09241/mc18388/mc21945/mc34124/mc34131	6
BP	GO:0045168	cell-cell signaling involved in cell fate commitment	6/1709	11/16975	0.000304983	0.00996532	0.00910535	mc00156/mc04416/mc07539/mc07541/mc30993/mc30994	6
BP	GO:0070542	response to fatty acid	64/1709	413/16975	0.000311524	0.0100534	0.00918582	mc00008/mc00014/mc00156/mc00508/mc01440/mc01740/mc03324/mc03640/mc03914/mc04320/mc04416/mc05485/mc07539/mc07540/mc07541/mc08136/mc09725/mc09739/mc09927/mc10788/mc11144/mc11988/mc13078/mc15433/mc16057/mc16213/mc16357/mc16972/mc18408/mc18932/mc19356/mc20245/mc20258/mc20421/mc21007/mc21193/mc21499/mc23970/mc24220/mc25087/mc26198/mc28582/mc28718/mc29844/mc30053/mc30056/mc30593/mc30993/mc30994/mc30996…	64
BP	GO:2001023	regulation of response to drug	16/1709	62/16975	0.000317803	0.0101014	0.00922971	mc01740/mc04320/mc11144/mc13078/mc14374/mc18932/mc26728/mc30996/mc35460/mc35461/mc35464/mc35471/mc35480/mc35506/mc38171/mc40060	16
BP	GO:0035987	endodermal cell differentiation	7/1709	15/16975	0.000321289	0.0101014	0.00922971	mc31500/mc31501/mc36971/mc36972/mc36973/mc36982/mc36988	7
BP	GO:0006720	isoprenoid metabolic process	57/1709	358/16975	0.000324606	0.0101014	0.00922971	mc03198/mc03199/mc03206/mc03914/mc05615/mc06450/mc11124/mc12096/mc12137/mc12953/mc13324/mc14849/mc14904/mc15463/mc16073/mc18463/mc20275/mc20942/mc21114/mc21240/mc21494/mc22803/mc24371/mc24373/mc24399/mc25926/mc26198/mc27656/mc28734/mc29682/mc30119/mc30120/mc30122/mc30124/mc31176/mc33606/mc35863/mc35885/mc36037/mc36610/mc36627/mc36639/mc36643/mc36931/mc37208/mc37277/mc37311/mc37313/mc37376/mc37377…	57
BP	GO:0009736	cytokinin-activated signaling pathway	24/1709	114/16975	0.000360914	0.0110992	0.0101414	mc01442/mc03925/mc05499/mc06883/mc10850/mc11449/mc14002/mc14487/mc14791/mc14792/mc15384/mc17507/mc17986/mc20551/mc27437/mc31035/mc36804/mc36828/mc37611/mc37620/mc39684/mc40492/mc40890/mc40892	24
BP	GO:0000160	phosphorelay signal transduction system	35/1709	193/16975	0.000419184	0.0127413	0.0116417	mc01442/mc02738/mc03925/mc05499/mc06035/mc06883/mc10676/mc10788/mc10850/mc11449/mc11842/mc14487/mc14791/mc14792/mc17116/mc17507/mc17986/mc18123/mc18124/mc18408/mc20257/mc25079/mc25356/mc27437/mc28089/mc31035/mc31577/mc36259/mc36554/mc37611/mc37620/mc39684/mc40492/mc40890/mc40892	35
BP	GO:0010051	xylem and phloem pattern formation	26/1709	129/16975	0.000430295	0.0127989	0.0116944	mc02015/mc11300/mc11301/mc11303/mc13345/mc18609/mc19080/mc19081/mc19082/mc26300/mc31500/mc31501/mc31693/mc33101/mc34533/mc36971/mc36973/mc36982/mc36988/mc37850/mc39792/mc40780/mc40781/mc40782/mc40784/mc40918	26
BP	GO:0015791	polyol transport	8/1709	20/16975	0.000430873	0.0127989	0.0116944	mc08353/mc08364/mc25251/mc25252/mc28364/mc31621/mc40171/mc40172	8
BP	GO:0071368	cellular response to cytokinin stimulus	24/1709	116/16975	0.000472324	0.0135047	0.0123393	mc01442/mc03925/mc05499/mc06883/mc10850/mc11449/mc14002/mc14487/mc14791/mc14792/mc15384/mc17507/mc17986/mc20551/mc27437/mc31035/mc36804/mc36828/mc37611/mc37620/mc39684/mc40492/mc40890/mc40892	24
BP	GO:0006560	proline metabolic process	10/1709	30/16975	0.000472858	0.0135047	0.0123393	mc05134/mc10014/mc13947/mc19402/mc27531/mc29230/mc33259/mc34162/mc36995/mc39879	10
BP	GO:0090376	seed trichome differentiation	9/1709	25/16975	0.000475301	0.0135047	0.0123393	mc11831/mc13169/mc17131/mc21821/mc21822/mc22595/mc25058/mc31925/mc39390	9
BP	GO:0090378	seed trichome elongation	9/1709	25/16975	0.000475301	0.0135047	0.0123393	mc11831/mc13169/mc17131/mc21821/mc21822/mc22595/mc25058/mc31925/mc39390	9
BP	GO:2000280	regulation of root development	28/1709	145/16975	0.000547249	0.0151943	0.0138831	mc02015/mc03925/mc04790/mc05499/mc10850/mc11449/mc14002/mc14487/mc16842/mc17507/mc17815/mc17986/mc19110/mc19356/mc24348/mc31500/mc31501/mc35894/mc36971/mc36972/mc36973/mc36982/mc36988/mc37611/mc37620/mc39684/mc40492/mc40890	28
BP	GO:0003018	vascular process in circulatory system	13/1709	47/16975	0.000553642	0.0151943	0.0138831	mc04416/mc07539/mc07541/mc21694/mc27506/mc30993/mc30994/mc31500/mc31501/mc36971/mc36973/mc36982/mc36988	13
BP	GO:0006308	DNA catabolic process	6/1709	12/16975	0.000558015	0.0151943	0.0138831	mc06787/mc18894/mc31415/mc40697/mc40738/mc40860	6
BP	GO:0042450	arginine biosynthetic process via ornithine	6/1709	12/16975	0.000558015	0.0151943	0.0138831	mc22355/mc22357/mc22361/mc22363/mc22364/mc22367	6
BP	GO:0006714	sesquiterpenoid metabolic process	19/1709	84/16975	0.000565934	0.0152511	0.0139349	mc03198/mc03199/mc03206/mc11124/mc14904/mc16073/mc20275/mc24371/mc24373/mc24399/mc26198/mc30119/mc30120/mc30122/mc30124/mc37377/mc37540/mc38355/mc39352	19
BP	GO:2000031	regulation of salicylic acid mediated signaling pathway	14/1709	53/16975	0.000573523	0.0152978	0.0139777	mc01740/mc04320/mc11144/mc13078/mc18932/mc30996/mc35460/mc35461/mc35464/mc35471/mc35480/mc35506/mc38171/mc40060	14
BP	GO:0010082	regulation of root meristem growth	12/1709	42/16975	0.000650843	0.0171849	0.0157019	mc03925/mc05499/mc10850/mc11449/mc14487/mc17507/mc17986/mc37611/mc37620/mc39684/mc40492/mc40890	12
BP	GO:0016101	diterpenoid metabolic process	27/1709	140/16975	0.000695141	0.018171	0.0166029	mc03914/mc05615/mc12953/mc15463/mc18463/mc20942/mc21114/mc21240/mc21494/mc25926/mc27656/mc29682/mc33606/mc36037/mc36610/mc36627/mc36639/mc36643/mc37208/mc37277/mc37311/mc37313/mc37376/mc37530/mc37578/mc38568/mc38573	27
BP	GO:0009648	photoperiodism	38/1709	222/16975	0.000779644	0.0201781	0.0184368	mc01021/mc01212/mc01556/mc03575/mc04464/mc07348/mc09287/mc09655/mc10531/mc11138/mc15384/mc16213/mc16503/mc16939/mc19538/mc20421/mc24220/mc24712/mc28158/mc30996/mc31508/mc31805/mc33606/mc34066/mc34836/mc35050/mc35460/mc35461/mc35464/mc35471/mc35480/mc35506/mc37217/mc37218/mc37219/mc40060/mc40444/mc40890	38
BP	GO:0035337	fatty-acyl-CoA metabolic process	7/1709	17/16975	0.000810122	0.0204419	0.0186778	mc17658/mc18175/mc36302/mc36303/mc36305/mc36309/mc37272	7
BP	GO:0080086	stamen filament development	7/1709	17/16975	0.000810122	0.0204419	0.0186778	mc03914/mc05485/mc16687/mc21007/mc28718/mc29469/mc39331	7
BP	GO:0018107	peptidyl-threonine phosphorylation	12/1709	43/16975	0.000821115	0.0204419	0.0186778	mc10936/mc13843/mc21210/mc23384/mc23962/mc25622/mc25623/mc30042/mc32128/mc34474/mc38412/mc38413	12
BP	GO:0018210	peptidyl-threonine modification	12/1709	43/16975	0.000821115	0.0204419	0.0186778	mc10936/mc13843/mc21210/mc23384/mc23962/mc25622/mc25623/mc30042/mc32128/mc34474/mc38412/mc38413	12
BP	GO:0071407	cellular response to organic cyclic compound	54/1709	350/16975	0.000979845	0.0241084	0.0220279	mc00423/mc00551/mc01740/mc02738/mc03015/mc04320/mc04416/mc07539/mc07540/mc07541/mc09092/mc09725/mc11144/mc13078/mc13552/mc14374/mc18649/mc18932/mc21193/mc21818/mc23970/mc24220/mc26728/mc27568/mc29284/mc29844/mc30053/mc30056/mc30525/mc30593/mc30993/mc30994/mc30996/mc31500/mc31501/mc34126/mc35460/mc35461/mc35464/mc35471/mc35480/mc35506/mc36971/mc36973/mc36982/mc36988/mc38171/mc38688/mc39948/mc40060…	54
BP	GO:0010200	response to chitin	44/1709	271/16975	0.00098684	0.0241084	0.0220279	mc01740/mc04055/mc04320/mc08136/mc09725/mc09968/mc10676/mc11144/mc13078/mc15582/mc16073/mc16115/mc16675/mc18123/mc18124/mc18408/mc18932/mc20257/mc20275/mc20323/mc20802/mc20903/mc23739/mc23970/mc24868/mc25079/mc27795/mc27796/mc28369/mc28582/mc29844/mc30053/mc30056/mc30676/mc30958/mc30996/mc31613/mc33447/mc35050/mc36259/mc36410/mc36554/mc38683/mc39287	44
BP	GO:0009860	pollen tube growth	36/1709	210/16975	0.00102712	0.0248602	0.0227149	mc01122/mc01619/mc03226/mc04824/mc06204/mc06966/mc07636/mc10003/mc11410/mc11972/mc13232/mc13656/mc15413/mc16526/mc16998/mc17542/mc18652/mc18938/mc21107/mc21348/mc21494/mc24008/mc25926/mc27293/mc27506/mc28136/mc28867/mc33746/mc34157/mc34478/mc36067/mc36069/mc37578/mc39594/mc40850/mc40851	36
BP	GO:0010015	root morphogenesis	64/1709	432/16975	0.00103863	0.0249081	0.0227586	mc00093/mc00156/mc01790/mc01791/mc01793/mc02013/mc02015/mc02052/mc03914/mc03925/mc05499/mc06363/mc08353/mc08364/mc08905/mc09086/mc09087/mc10850/mc11449/mc11988/mc12538/mc13779/mc14185/mc14487/mc15578/mc15683/mc16972/mc17085/mc17507/mc17986/mc18378/mc20245/mc21396/mc21881/mc23325/mc23863/mc24716/mc25251/mc25252/mc28772/mc29064/mc29200/mc30274/mc30275/mc31500/mc31501/mc34459/mc35524/mc36971/mc36972…	64
BP	GO:0043666	regulation of phosphoprotein phosphatase activity	10/1709	33/16975	0.0011003	0.0259715	0.0237302	mc03640/mc09739/mc09927/mc09981/mc18357/mc29504/mc30463/mc36510/mc36745/mc36749	10
BP	GO:0009626	plant-type hypersensitive response	22/1709	109/16975	0.00112708	0.0259715	0.0237302	mc00002/mc00003/mc00009/mc00415/mc03182/mc03745/mc09838/mc09842/mc20429/mc27602/mc27603/mc27605/mc27606/mc31473/mc35460/mc35461/mc35464/mc35471/mc35480/mc35506/mc39970/mc40060	22
BP	GO:0034050	programmed cell death induced by symbiont	22/1709	109/16975	0.00112708	0.0259715	0.0237302	mc00002/mc00003/mc00009/mc00415/mc03182/mc03745/mc09838/mc09842/mc20429/mc27602/mc27603/mc27605/mc27606/mc31473/mc35460/mc35461/mc35464/mc35471/mc35480/mc35506/mc39970/mc40060	22
BP	GO:2000028	regulation of photoperiodism, flowering	22/1709	109/16975	0.00112708	0.0259715	0.0237302	mc03575/mc04464/mc09655/mc10531/mc15384/mc16503/mc19538/mc24712/mc28158/mc30996/mc31508/mc31805/mc34066/mc35050/mc35460/mc35461/mc35464/mc35471/mc35480/mc35506/mc40060/mc40890	22
BP	GO:0009685	gibberellin metabolic process	24/1709	123/16975	0.00113265	0.0259715	0.0237302	mc03914/mc05615/mc12953/mc15463/mc18463/mc20942/mc21240/mc21494/mc25926/mc27656/mc29682/mc33606/mc36037/mc36610/mc36627/mc36639/mc36643/mc37208/mc37277/mc37311/mc37313/mc37376/mc37530/mc37578	24
BP	GO:0120254	olefinic compound metabolic process	27/1709	145/16975	0.00120878	0.0274199	0.0250536	mc02504/mc03198/mc03199/mc03206/mc06363/mc11124/mc14322/mc14904/mc16073/mc19425/mc20275/mc21694/mc24371/mc24373/mc24399/mc26198/mc30119/mc30120/mc30122/mc30124/mc33458/mc36902/mc36911/mc37377/mc37540/mc38355/mc39352	27
BP	GO:0048640	negative regulation of developmental growth	9/1709	28/16975	0.0012168	0.0274199	0.0250536	mc01749/mc04416/mc04638/mc07539/mc07541/mc30993/mc30994/mc31781/mc34500	9
BP	GO:0009644	response to high light intensity	25/1709	131/16975	0.00125801	0.0277469	0.0253524	mc00823/mc00860/mc00861/mc01174/mc10676/mc16257/mc17625/mc17626/mc20457/mc21007/mc21530/mc22939/mc23144/mc24004/mc25247/mc28718/mc33832/mc35149/mc35150/mc35603/mc37682/mc39331/mc40785/mc40786/mc40911	25
BP	GO:0009826	unidimensional cell growth	70/1709	485/16975	0.00126753	0.0277469	0.0253524	mc00192/mc01122/mc01619/mc02052/mc03226/mc03545/mc03703/mc04824/mc06204/mc06966/mc07636/mc10003/mc11167/mc11410/mc11831/mc11972/mc13169/mc13232/mc13656/mc14827/mc15413/mc15463/mc16526/mc16998/mc17131/mc17348/mc17542/mc18463/mc18652/mc18938/mc19538/mc20942/mc21107/mc21348/mc21494/mc21821/mc21822/mc22546/mc22595/mc23540/mc24008/mc25058/mc25620/mc25926/mc27293/mc27506/mc28136/mc28867/mc30274/mc30275…	70
BP	GO:0032515	negative regulation of phosphoprotein phosphatase activity	8/1709	23/16975	0.00127377	0.0277469	0.0253524	mc03640/mc09739/mc09927/mc18357/mc30463/mc36510/mc36745/mc36749	8
BP	GO:0035308	negative regulation of protein dephosphorylation	8/1709	23/16975	0.00127377	0.0277469	0.0253524	mc03640/mc09739/mc09927/mc18357/mc30463/mc36510/mc36745/mc36749	8
BP	GO:0090698	post-embryonic plant morphogenesis	54/1709	355/16975	0.0013608	0.0293977	0.0268608	mc00479/mc00508/mc02015/mc03162/mc04638/mc06363/mc07710/mc08353/mc08364/mc08683/mc08844/mc08905/mc09246/mc11300/mc11301/mc11303/mc11988/mc14185/mc16972/mc17472/mc17686/mc17881/mc18609/mc19080/mc19081/mc19082/mc20245/mc21206/mc23863/mc24348/mc25251/mc25252/mc25411/mc26300/mc27119/mc27348/mc28772/mc29200/mc31693/mc32838/mc37850/mc38531/mc39621/mc39653/mc39792/mc40171/mc40172/mc40780/mc40781/mc40782…	54
BP	GO:0044092	negative regulation of molecular function	41/1709	252/16975	0.00138257	0.0296233	0.0270669	mc00724/mc01641/mc03640/mc03668/mc09362/mc09739/mc09767/mc09927/mc10170/mc10171/mc10572/mc11160/mc14742/mc15588/mc15589/mc15622/mc17746/mc18357/mc18542/mc18543/mc18948/mc19110/mc20793/mc20794/mc21281/mc21354/mc26728/mc26834/mc28168/mc28171/mc28172/mc28174/mc30463/mc31794/mc32354/mc33339/mc35921/mc36510/mc36745/mc36749/mc37822	41
BP	GO:0035304	regulation of protein dephosphorylation	10/1709	34/16975	0.00141987	0.0301751	0.0275711	mc03640/mc09739/mc09927/mc09981/mc18357/mc29504/mc30463/mc36510/mc36745/mc36749	10
BP	GO:0015752	D-ribose transmembrane transport	6/1709	14/16975	0.00151868	0.0307162	0.0280655	mc08353/mc08364/mc25251/mc25252/mc40171/mc40172	6
BP	GO:0015753	D-xylose transmembrane transport	6/1709	14/16975	0.00151868	0.0307162	0.0280655	mc08353/mc08364/mc25251/mc25252/mc40171/mc40172	6
BP	GO:0015757	galactose transmembrane transport	6/1709	14/16975	0.00151868	0.0307162	0.0280655	mc08353/mc08364/mc25251/mc25252/mc40171/mc40172	6
BP	GO:0015795	sorbitol transport	6/1709	14/16975	0.00151868	0.0307162	0.0280655	mc08353/mc08364/mc25251/mc25252/mc40171/mc40172	6
BP	GO:0015797	mannitol transport	6/1709	14/16975	0.00151868	0.0307162	0.0280655	mc08353/mc08364/mc25251/mc25252/mc40171/mc40172	6
BP	GO:0070206	protein trimerization	6/1709	14/16975	0.00151868	0.0307162	0.0280655	mc17364/mc23144/mc27330/mc38561/mc38562/mc38565	6
BP	GO:0048509	regulation of meristem development	38/1709	230/16975	0.00152759	0.0307162	0.0280655	mc00042/mc00192/mc01021/mc01919/mc03647/mc03812/mc03925/mc05499/mc09902/mc10850/mc11449/mc12538/mc13099/mc14487/mc14827/mc14849/mc15463/mc17507/mc17986/mc18463/mc18783/mc20942/mc21881/mc22546/mc23358/mc24629/mc25610/mc27348/mc32838/mc32905/mc34836/mc36610/mc37611/mc37620/mc39653/mc39684/mc40492/mc40890	38
BP	GO:0010928	regulation of auxin mediated signaling pathway	23/1709	119/16975	0.00162067	0.0322435	0.029461	mc01740/mc04320/mc05907/mc06497/mc06545/mc11144/mc13078/mc14227/mc18932/mc20710/mc24712/mc25934/mc27928/mc30996/mc34139/mc35017/mc36023/mc36024/mc36025/mc38561/mc38562/mc38565/mc39792	23
BP	GO:0072329	monocarboxylic acid catabolic process	21/1709	105/16975	0.00162821	0.0322435	0.029461	mc00674/mc00677/mc03198/mc03199/mc03206/mc03281/mc03287/mc11124/mc14904/mc21396/mc24371/mc24373/mc24399/mc29660/mc30119/mc30120/mc30122/mc30124/mc31328/mc37377/mc38355	21
BP	GO:0009627	systemic acquired resistance	27/1709	148/16975	0.00165357	0.0322714	0.0294865	mc00008/mc00014/mc00423/mc01440/mc04852/mc06414/mc06415/mc06416/mc09725/mc10552/mc11624/mc14132/mc15227/mc15228/mc15625/mc18649/mc20745/mc23970/mc29844/mc30053/mc30056/mc34126/mc38010/mc38688/mc40391/mc40523/mc40915	27
BP	GO:0070208	protein heterotrimerization	5/1709	10/16975	0.001679	0.0322714	0.0294865	mc17364/mc23144/mc38561/mc38562/mc38565	5
BP	GO:0090548	response to nitrate starvation	5/1709	10/16975	0.001679	0.0322714	0.0294865	mc02015/mc03925/mc05499/mc11449/mc17507	5
BP	GO:1902448	positive regulation of shade avoidance	5/1709	10/16975	0.001679	0.0322714	0.0294865	mc12490/mc21805/mc26251/mc32871/mc38342	5
BP	GO:0050829	defense response to Gram-negative bacterium	7/1709	19/16975	0.00175233	0.033435	0.0305497	mc14742/mc28168/mc28171/mc28172/mc28174/mc31794/mc37822	7
BP	GO:0010087	phloem or xylem histogenesis	32/1709	186/16975	0.0017858	0.0336137	0.030713	mc01627/mc02650/mc04321/mc06971/mc07445/mc08729/mc10272/mc10676/mc14280/mc14477/mc16357/mc18408/mc20903/mc21818/mc23863/mc24763/mc25087/mc26551/mc30965/mc31577/mc32662/mc33101/mc34533/mc36120/mc36130/mc36549/mc36554/mc38199/mc38200/mc38531/mc39364/mc39940	32
BP	GO:0065001	specification of axis polarity	14/1709	59/16975	0.00178742	0.0336137	0.030713	mc08270/mc08271/mc08272/mc14827/mc17472/mc27928/mc31500/mc31501/mc36971/mc36972/mc36973/mc36982/mc36988/mc39025	14
BP	GO:0010929	positive regulation of auxin mediated signaling pathway	10/1709	35/16975	0.00181089	0.0338119	0.0308941	mc01740/mc04320/mc05907/mc06497/mc06545/mc11144/mc13078/mc14227/mc18932/mc30996	10
BP	GO:0003013	circulatory system process	13/1709	53/16975	0.00187055	0.034434	0.0314625	mc04416/mc07539/mc07541/mc21694/mc27506/mc30993/mc30994/mc31500/mc31501/mc36971/mc36973/mc36982/mc36988	13
BP	GO:0080022	primary root development	13/1709	53/16975	0.00187055	0.034434	0.0314625	mc03925/mc05499/mc07224/mc09086/mc09087/mc11449/mc13141/mc14543/mc17507/mc22625/mc24348/mc31320/mc39684	13
BP	GO:0009064	glutamine family amino acid metabolic process	16/1709	73/16975	0.0021221	0.0387915	0.0354439	mc05134/mc10014/mc13947/mc19402/mc22355/mc22357/mc22361/mc22363/mc22364/mc22367/mc27531/mc29230/mc33259/mc34162/mc36995/mc39879	16
BP	GO:0000209	protein polyubiquitination	29/1709	166/16975	0.00225589	0.0409507	0.0374168	mc01607/mc08994/mc13806/mc14833/mc15837/mc16007/mc19410/mc20205/mc23392/mc24496/mc24660/mc29230/mc32121/mc32147/mc33174/mc33259/mc33375/mc34641/mc35305/mc36970/mc36974/mc36987/mc36990/mc37217/mc37218/mc37219/mc37825/mc37831/mc40768	29
BP	GO:0051131	chaperone-mediated protein complex assembly	6/1709	15/16975	0.00231694	0.0417688	0.0381643	mc05037/mc12550/mc26728/mc32405/mc32406/mc36124	6
BP	GO:0010647	positive regulation of cell communication	44/1709	283/16975	0.00236405	0.0423262	0.0386736	mc00056/mc01619/mc01740/mc04320/mc05907/mc06497/mc06545/mc06834/mc10552/mc11144/mc11905/mc13078/mc13806/mc14227/mc15332/mc15530/mc15625/mc16073/mc17881/mc18932/mc20275/mc20745/mc20856/mc23358/mc24767/mc25079/mc25411/mc26728/mc28089/mc30463/mc30996/mc32147/mc32335/mc35460/mc35461/mc35464/mc35471/mc35480/mc35506/mc38171/mc38561/mc38562/mc38565/mc40060	44
BP	GO:0006591	ornithine metabolic process	7/1709	20/16975	0.00246389	0.0438137	0.0400327	mc13947/mc22355/mc22357/mc22361/mc22363/mc22364/mc22367	7
BP	GO:0016054	organic acid catabolic process	31/1709	183/16975	0.00267072	0.0463024	0.0423067	mc00674/mc00677/mc03198/mc03199/mc03206/mc03281/mc03287/mc11124/mc13947/mc14904/mc15167/mc21240/mc21396/mc24371/mc24373/mc24399/mc27656/mc29660/mc30119/mc30120/mc30122/mc30124/mc31328/mc36037/mc36627/mc36639/mc36643/mc37208/mc37377/mc37530/mc38355	31
BP	GO:0046395	carboxylic acid catabolic process	31/1709	183/16975	0.00267072	0.0463024	0.0423067	mc00674/mc00677/mc03198/mc03199/mc03206/mc03281/mc03287/mc11124/mc13947/mc14904/mc15167/mc21240/mc21396/mc24371/mc24373/mc24399/mc27656/mc29660/mc30119/mc30120/mc30122/mc30124/mc31328/mc36037/mc36627/mc36639/mc36643/mc37208/mc37377/mc37530/mc38355	31
BP	GO:0006521	regulation of cellular amino acid metabolic process	9/1709	31/16975	0.00269241	0.0463024	0.0423067	mc06363/mc10014/mc19402/mc27531/mc29230/mc33259/mc35017/mc36995/mc39879	9
BP	GO:0033238	regulation of cellular amine metabolic process	9/1709	31/16975	0.00269241	0.0463024	0.0423067	mc06363/mc10014/mc19402/mc27531/mc29230/mc33259/mc35017/mc36995/mc39879	9
BP	GO:0098739	import across plasma membrane	9/1709	31/16975	0.00269241	0.0463024	0.0423067	mc01712/mc05099/mc05109/mc09564/mc10713/mc18036/mc25304/mc34551/mc36162	9
BP	GO:0006273	lagging strand elongation	5/1709	11/16975	0.00282401	0.0474947	0.043396	mc31470/mc31471/mc40256/mc40501/mc40502	5
BP	GO:0046475	glycerophospholipid catabolic process	5/1709	11/16975	0.00282401	0.0474947	0.043396	mc00288/mc19425/mc24596/mc36902/mc36911	5
BP	GO:0071786	endoplasmic reticulum tubular network organization	5/1709	11/16975	0.00282401	0.0474947	0.043396	mc05976/mc13944/mc14167/mc18524/mc20983	5
BP	GO:0007029	endoplasmic reticulum organization	10/1709	37/16975	0.00285259	0.0474947	0.043396	mc05976/mc13944/mc14167/mc18081/mc18524/mc20983/mc36216/mc36220/mc36222/mc36291	10
BP	GO:0007369	gastrulation	10/1709	37/16975	0.00285259	0.0474947	0.043396	mc13232/mc27709/mc27711/mc31500/mc31501/mc36971/mc36972/mc36973/mc36982/mc36988	10
MF	GO:0080046	quercetin 4'-O-glucosyltransferase activity	17/1531	30/14722	5.70468e-10	3.63388e-07	3.25467e-07	mc03198/mc03199/mc03206/mc11124/mc13846/mc14904/mc24371/mc24373/mc24399/mc30119/mc30120/mc30122/mc30124/mc30446/mc34634/mc37377/mc38355	17
MF	GO:0004857	enzyme inhibitor activity	35/1531	145/14722	1.45717e-06	0.000464108	0.000415677	mc00724/mc01641/mc03640/mc03668/mc09362/mc09739/mc09767/mc09927/mc10572/mc11160/mc14742/mc15588/mc15589/mc15622/mc17746/mc18357/mc18542/mc18543/mc18948/mc19110/mc20793/mc20794/mc26834/mc28168/mc28171/mc28172/mc28174/mc30463/mc31794/mc32354/mc35921/mc36510/mc36745/mc36749/mc37822	35
MF	GO:0000156	phosphorelay response regulator activity	16/1531	46/14722	8.24409e-06	0.00170432	0.00152646	mc01442/mc03925/mc05499/mc10850/mc11449/mc14487/mc17507/mc17986/mc27437/mc31035/mc37611/mc37620/mc39684/mc40492/mc40890/mc40892	16
MF	GO:0052634	C-19 gibberellin 2-beta-dioxygenase activity	8/1531	13/14722	1.07021e-05	0.00170432	0.00152646	mc21240/mc27656/mc36037/mc36627/mc36639/mc36643/mc37208/mc37530	8
MF	GO:0030599	pectinesterase activity	17/1531	54/14722	1.96776e-05	0.00214556	0.00192166	mc01641/mc09362/mc12777/mc14742/mc15622/mc17746/mc18542/mc18543/mc26834/mc28168/mc28171/mc28172/mc28174/mc31794/mc32354/mc35921/mc37822	17
MF	GO:0052689	carboxylic ester hydrolase activity	35/1531	162/14722	2.02094e-05	0.00214556	0.00192166	mc01641/mc01813/mc05950/mc07377/mc09362/mc11624/mc12777/mc13815/mc14742/mc15502/mc15622/mc17746/mc18406/mc18542/mc18543/mc19425/mc26015/mc26834/mc28168/mc28171/mc28172/mc28174/mc30720/mc31794/mc32354/mc32675/mc34719/mc34725/mc35921/mc36552/mc36902/mc36911/mc37130/mc37131/mc37822	35
MF	GO:0080043	quercetin 3-O-glucosyltransferase activity	23/1531	93/14722	5.91448e-05	0.0047094	0.00421796	mc00220/mc03198/mc03199/mc03206/mc06353/mc10179/mc11124/mc13846/mc14904/mc20427/mc24371/mc24373/mc24399/mc30119/mc30120/mc30122/mc30124/mc30125/mc30446/mc31751/mc34634/mc37377/mc38355	23
MF	GO:0080044	quercetin 7-O-glucosyltransferase activity	23/1531	93/14722	5.91448e-05	0.0047094	0.00421796	mc00220/mc03198/mc03199/mc03206/mc06353/mc10179/mc11124/mc13846/mc14904/mc20427/mc24371/mc24373/mc24399/mc30119/mc30120/mc30122/mc30124/mc30125/mc30446/mc31751/mc34634/mc37377/mc38355	23
MF	GO:0015168	glycerol transmembrane transporter activity	8/1531	16/14722	8.03003e-05	0.00568347	0.00509038	mc08353/mc08364/mc25251/mc25252/mc28364/mc31621/mc40171/mc40172	8
MF	GO:0046910	pectinesterase inhibitor activity	16/1531	57/14722	0.000159347	0.0101504	0.00909114	mc01641/mc09362/mc14742/mc15622/mc17746/mc18542/mc18543/mc26834/mc28168/mc28171/mc28172/mc28174/mc31794/mc32354/mc35921/mc37822	16
MF	GO:0016842	amidine-lyase activity	6/1531	10/14722	0.000181705	0.0102269	0.00915965	mc22355/mc22357/mc22361/mc22363/mc22364/mc22367	6
MF	GO:0000981	DNA-binding transcription factor activity, RNA polymerase II-specific	50/1531	288/14722	0.000192657	0.0102269	0.00915965	mc00156/mc00413/mc00515/mc01640/mc01740/mc03914/mc04320/mc04771/mc04819/mc05485/mc06177/mc06366/mc07348/mc10014/mc10508/mc10509/mc10510/mc10664/mc11144/mc12913/mc13078/mc13779/mc14374/mc15384/mc16523/mc16524/mc16525/mc18932/mc19402/mc19734/mc21866/mc23325/mc23525/mc23529/mc23943/mc24348/mc26198/mc27531/mc27702/mc28855/mc30996/mc31781/mc32390/mc32670/mc33000/mc34141/mc36995/mc36998/mc38976/mc39879	50
MF	GO:0045543	gibberellin 2-beta-dioxygenase activity	8/1531	18/14722	0.000225592	0.0104691	0.00937657	mc21240/mc27656/mc36037/mc36627/mc36639/mc36643/mc37208/mc37530	8
MF	GO:0080019	fatty-acyl-CoA reductase (alcohol-forming) activity	7/1531	14/14722	0.000230089	0.0104691	0.00937657	mc17658/mc18175/mc36302/mc36303/mc36305/mc36309/mc37272	7
MF	GO:0061630	ubiquitin protein ligase activity	64/1531	404/14722	0.000396364	0.0168323	0.0150757	mc00039/mc01749/mc03108/mc03166/mc06877/mc08544/mc09191/mc10853/mc11252/mc11281/mc11905/mc12225/mc13806/mc14797/mc14833/mc15582/mc15837/mc16007/mc16073/mc17714/mc19046/mc19059/mc19410/mc19784/mc20205/mc20207/mc20275/mc20802/mc21303/mc23355/mc23392/mc23739/mc23773/mc24285/mc24328/mc24580/mc24660/mc24868/mc24874/mc27018/mc27795/mc27796/mc27972/mc29230/mc29349/mc30600/mc31491/mc31492/mc32016/mc32147…	64
MF	GO:0008266	poly(U) RNA binding	10/1531	29/14722	0.000449397	0.0178916	0.0160245	mc02030/mc13001/mc22401/mc36794/mc36797/mc36799/mc36807/mc36812/mc36820/mc36826	10
MF	GO:0015166	polyol transmembrane transporter activity	8/1531	20/14722	0.000536918	0.0196114	0.0175648	mc08353/mc08364/mc25251/mc25252/mc28364/mc31621/mc40171/mc40172	8
MF	GO:0061659	ubiquitin-like protein ligase activity	64/1531	409/14722	0.000554168	0.0196114	0.0175648	mc00039/mc01749/mc03108/mc03166/mc06877/mc08544/mc09191/mc10853/mc11252/mc11281/mc11905/mc12225/mc13806/mc14797/mc14833/mc15582/mc15837/mc16007/mc16073/mc17714/mc19046/mc19059/mc19410/mc19784/mc20205/mc20207/mc20275/mc20802/mc21303/mc23355/mc23392/mc23739/mc23773/mc24285/mc24328/mc24580/mc24660/mc24868/mc24874/mc27018/mc27795/mc27796/mc27972/mc29230/mc29349/mc30600/mc31491/mc31492/mc32016/mc32147…	64
MF	GO:0047334	diphosphate-fructose-6-phosphate 1-phosphotransferase activity	7/1531	16/14722	0.000635786	0.0213156	0.0190912	mc36791/mc36792/mc36822/mc36849/mc36852/mc36854/mc36864	7
MF	GO:0060089	molecular transducer activity	68/1531	444/14722	0.000690352	0.0219877	0.0196932	mc00938/mc01442/mc02015/mc03181/mc03640/mc03715/mc03745/mc03925/mc04003/mc04485/mc05499/mc06162/mc06508/mc06883/mc06988/mc07614/mc08333/mc09257/mc09635/mc09739/mc09802/mc09838/mc09842/mc09927/mc10738/mc10753/mc10754/mc10850/mc10970/mc11172/mc11211/mc11449/mc11919/mc12098/mc13577/mc13865/mc14487/mc14791/mc14792/mc15268/mc17507/mc17986/mc18357/mc21141/mc23895/mc25265/mc27437/mc30463/mc31035/mc31500…	68
MF	GO:0008187	poly-pyrimidine tract binding	11/1531	36/14722	0.000761616	0.022708	0.0203384	mc02030/mc04657/mc13001/mc22401/mc36794/mc36797/mc36799/mc36807/mc36812/mc36820/mc36826	11
MF	GO:0004864	protein phosphatase inhibitor activity	8/1531	21/14722	0.000788799	0.022708	0.0203384	mc03640/mc09739/mc09927/mc18357/mc30463/mc36510/mc36745/mc36749	8
MF	GO:0019888	protein phosphatase regulator activity	10/1531	31/14722	0.000819913	0.022708	0.0203384	mc03640/mc09739/mc09927/mc09981/mc18357/mc29504/mc30463/mc36510/mc36745/mc36749	10
MF	GO:0016165	linoleate 13S-lipoxygenase activity	6/1531	13/14722	0.00112661	0.029902	0.0267816	mc16497/mc16498/mc21007/mc28718/mc39326/mc39331	6
MF	GO:0005354	galactose transmembrane transporter activity	6/1531	14/14722	0.00179899	0.0381986	0.0342124	mc08353/mc08364/mc25251/mc25252/mc40171/mc40172	6
MF	GO:0005504	fatty acid binding	6/1531	14/14722	0.00179899	0.0381986	0.0342124	mc00583/mc18649/mc35168/mc38688/mc40523/mc40915	6
MF	GO:0015148	D-xylose transmembrane transporter activity	6/1531	14/14722	0.00179899	0.0381986	0.0342124	mc08353/mc08364/mc25251/mc25252/mc40171/mc40172	6
MF	GO:0015575	mannitol transmembrane transporter activity	6/1531	14/14722	0.00179899	0.0381986	0.0342124	mc08353/mc08364/mc25251/mc25252/mc40171/mc40172	6
MF	GO:0015576	sorbitol transmembrane transporter activity	6/1531	14/14722	0.00179899	0.0381986	0.0342124	mc08353/mc08364/mc25251/mc25252/mc40171/mc40172	6
MF	GO:0015591	D-ribose transmembrane transporter activity	6/1531	14/14722	0.00179899	0.0381986	0.0342124	mc08353/mc08364/mc25251/mc25252/mc40171/mc40172	6
MF	GO:0016774	phosphotransferase activity, carboxyl group as acceptor	5/1531	10/14722	0.00194431	0.0399525	0.0357833	mc28621/mc34037/mc37321/mc37328/mc37330	5
MF	GO:0019208	phosphatase regulator activity	10/1531	35/14722	0.0023072	0.0459277	0.0411349	mc03640/mc09739/mc09927/mc09981/mc18357/mc29504/mc30463/mc36510/mc36745/mc36749	10
